# Supplementary material for: PRISM-Seq: An Ultra-sensitive Sequencing Approach For Mapping Lentiviral Integration Sites
Source: bioRxiv. 2026 Feb 7:2025.12.20.695659. Originally published 2025 Dec 23. Preprint. [Version 2] doi: 10.64898/2025.12.20.695659 (PMC12776086; doi:10.64898/2025.12.20.695659)
Supplement: Supplement 1 [file media-1.zip]

Archive with 6 entries (6 files):
- Supplementary Table 1.csv
- __MACOSX/._Supplementary Table 1.csv
- Supplementary Table 2.csv
- __MACOSX/._Supplementary Table 2.csv
- Supplementary Table 3.xlsx
- __MACOSX/._Supplementary Table 3.xlsx
